# Supplementary material for: Inflammatory cells and remodeling in bronchial biopsies from COPD patients and controls
Source: PLoS One. 2025 Jun 17;20(6):e0326267. doi: 10.1371/journal.pone.0326267 (PMC12173230; doi:10.1371/journal.pone.0326267)
Supplement: S1 Table — (XLSX) [file pone.0326267.s001.xlsx]

## Sheet: Suppl Table 1
Supplemental Table 1. Indices of inflammation and remodeling in COPD patients and healthy controls.
		Healthy controls			COPD patients
	n	Median	IQR	n	Median	IQR	p*	p†	(1-b)††
Inflammation
T-lymphocytes (CD3) in SM, cells/mm2	34	22	(11-66)	45	21	(10-53)	0.39	0.67	0.23
CD4 T-lymphocytes in SM, cells/mm2	33	2	(1-7)	45	3	(1-6)	0.95	0.99	0.06
CD8 T-lymphocytes in SM, cells/mm2	34	4	(0-11)	43	3	(1-8)	0.58	0.75	0.14
CD4:CD8 lymphocyte ratio	32	1	(0.4-1.5)	42	1	(0.6-1.3)	0.62
B-lymphocytes (CD20) in SM, cells/mm2	35	0	(0-1)	45	0	(0-1)	0.57	0.99	0.26
Macrophages (CD68) in SM, cells/mm2	30	10.5	(6-17)	42	18.5	(6-32)	0.06	0.046	0.82
Eosinophils (EG2) in SM, cells/mm2	35	6	(3-10)	45	10	(3-24)	0.08	0.045	0.85
Neutrophils (NE), 10^6 positive pixels/mm2	34	45	(26-96)	45	53	(29-158)	0.34	0.37	0.31
Remodeling
Thickness of lamina reticularis, µm	10	2.6	(2.4-3.6)	13	3.5	(2.5-3.7)	0.42	0.63	0.56
Mucus in the epithelium, 10^3 positive pixels/mm	11	24	(11-51)	19	41	(13-90)	0.44	0.49	0.49
Smooth muscle (aSMA), area %	35	6	(2-8)	46	7	(3-12)	0.29	0.79	0.28
Microvessels, area %	35	3.8	(3.5-4.3)	47	4.2	(3.8-5.0)	0.03	0.02	0.41
BAL cell counts
Macrophages, % (IQR)	31	87.8	(77.3-92.8)	24	81.0	(66.3-86.1)	0.06	0.07	0.52
Lymphocytes, % (IQR)	31	9.6	(4.9-19.1)	24	10.0	(7.9-18.0)	0.54	0.47	0.12
Neutrophils, % (IQR)	31	2.3	(1.1-4.0)	24	5.9	(2.1-13.09	0.01	0.02	0.95
Eosinophils, % (IQR)	31	0.6	(0.3-1.2)	24	0.9	(0.3-1.7)	0.13	0.40	0.56
Blood leucocytes
Total count, 10^9/L (IQR)	35	5.7	(4.7-6.8)	47	6.8	(6.1-9.0)	<0.01	<0.01	0.96
Eosinophils, 10^9/L (IQR)	35	0.1	(0.1-0.2)	47	0.2	(0.1-0.3)	0.03	0.20	0.82
* Kruskal Wallis rank sum test
† Kolmogorov-Smirnov test
†† Post-hoc power calculation based on the Wilcoxon-Mann-Whitney test
