# Supplementary material for: Inflammatory cells and remodeling in bronchial biopsies from COPD patients and controls
Source: PLoS One. 2025 Jun 17;20(6):e0326267. doi: 10.1371/journal.pone.0326267 (PMC12173230; doi:10.1371/journal.pone.0326267)
Supplement: S2 Table — (XLSX) [file pone.0326267.s002.xlsx]

## Sheet: Suppl Table 2
Supplemental Table 2. Indices of inflammation and remodeling in COPD patients by GOLD stage, exacerbation frequency, blood eosinophilia, and use of inhaled steroids.
	GOLD I/II		GOLD III/IV				No exacerbations last year		1+ exacerbations last year				Blood eosinophils < 0.3*10^9/L		Blood eosinophils ≥ 0.3*10^9/L				No ICS use		Daily ICS use
	n=30		n=17				n=33		n=14				n=28		n=19				n=18		n=29
	Median	IQR	Median	IQR	p*	p†	Median	IQR	Median	IQR	p*	p†	Median	IQR	Median	IQR	p*	p†	Median	IQR	Median	IQR	p*	p†
Inflammation
T-lymphocytes (CD3) in SM, cells/mm2	21	(10-55)	20	(8-39)	0.55	0.81	21	(7-54)	21	(16-46)	0.72	0.67	23	(10-62)	14	(8-34)	0.15	0.10	33	(10-55)	20	(9-50)	0.40	0.29
CD4 T-lymphocytes in SM, cells/mm2	4	(1-7)	2	(1-5)	0.40	0.60	4	(1-6)	2	(0-7)	0.39	0.40	4	(1-12)	2.5	(1-5)	0.16	0.08	4	(3-6)	2	(1-6)	0.14	0.18
CD8 T-lymphocytes in SM, cells/mm2	2	(1-8)	3	(1-4)	0.82	0.86	2	(1-8)	4	(2-7)	0.52	0.60	3	(0.5-10)	2	(1-4)	0.54	0.27	3	(1-8)	3	(1-4)	0.46	0.60
B-lymphocytes (CD20) in SM, cells/mm2	0	(0-1)	0	(0-1)	0.55	1.00	0	(0-1)	0	(0-1)	0.68	1.00	0	(0-1)	0	(0-0)	0.10	0.46	0	(0-1)	0	(0-1)	0.77	1.00
Macrophages (CD68) in SM, cells/mm2	20	(8-32)	12	(3-33)	0.39	0.92	18	(6-32)	25	(6-33)	0.72	0.84	25.5	(5.5-36)	14.5	(7-27)	0.59	0.47	18	(8-35)	20	(6-28)	0.56	0.89
Eosinophils (EG2) in SM, cells/mm2	17	(5-25)	3	(1-17)	0.04	0.049	10	(4-27)	8	(2-24)	0.34	0.33	8.5	(2-24)	12	(4-27)	0.35	0.63	15	(6-25)	8	(2-24)	0.25	0.10
Neutrophils (NE), 10^6 positive pixels/mm2	57	(29-161)	52	(24-158)	0.93	0.99	51	(25-110)	112	(39-161)	0.24	0.43	66	(25-168)	53	(29-86)	0.47	0.12	40	(24-105)	80	(39-168)	0.08	0.08
Remodeling
Thickness of lamina reticularis, µm	3.5	(2.7-3.7)	2.9	(2.1-4.0)	0.70	0.80	3.6	(2.5-4.0)	3.3	(2.0-3.6)	0.35	0.61	3.6	(2.7-4.0)	2.5	(2.0-3.7)	0.31	0.70	3.7	(2-7-4.0)	3.4	(2.4-3.7)	0.56	0.56
Mucus in the epithelium, 10^3 positive pixels/mm	41	(13-78)	34	(13-93)	0.73	0.98	37	(13-78)	51	(13-93)	0.60	0.98	27.2	(11.9-70.1)	60.1	(20.2-90.1)	0.35	0.54	37	(13-42)	44	(13-93)	0.46	0.74
Smooth muscle (aSMA), area %	7.5	(3-13)	4.5	(3-6)	0.04	0.02	7.0	(3-11)	5.0	(3-12)	0.72	0.74	6.0	(3-13)	7.0	(3-10)	0.77	0.95	6.0	(2-8)	7	(4-12)	0.25	0.61
Microvessels, area %	5.8	(3.9-7.7)	5.3	(4.2-6.7)	0.84	0.96	5.1	(3.4-6.7)	6.0	(5.1-7.2)	0.18	0.17	5.8	(4.1-7.1)	5.7	(3.4-7.7)	0.54	0.88	5.1	(3.2-6.9)	5.9	(4.2-7.2)	0.28	0.79
BAL cell counts
Macrophages, % (IQR)	82.5	(77.2-85.6)	72.5	(61.3-93.7)	0.63	0.63	82.5	(77.2-86.5)	67.6	(61.3-85.3)	0.30	0.27	82.0	(61.3-85.6)	78.1	(72.5-86.5)	1.00	0.88	82.5	(77.2-85.6)	78.7	(61.3-86.5)	0.58	0.65
Lymphocytes, % (IQR)	9.8	(8.4-17.9)	12.7	(1.7-24.5)	0.87	0.81	9.7	(6.9-17.9)	10.1	(8.4-24.5)	0.46	0.82	10.0	(7.9-18.0)	11.2	(7.9-17.9)	0.95	0.95	10.1	(7.9-16.3)	9.8	(7.9-24.5)	0.75	0.98
Neutrophils, % (IQR)	4.4	(1.7-12.4)	9.9	(3.2-15.8)	0.15	0.37	4.0	(1.1-12.4)	9.9	(5.7-15.8)	0.07	0.40	7.8	(2.6-14.2)	5.3	(2.0-13.0)	0.52	0.95	5.7	(1.1-12.4)	9.4	(2.6-15.8)	0.24	0.34
Eosinophils, % (IQR)	0.8	(0.3-1.6)	0.9	(0-2.0)	0.92	0.91	1.2	(0.3-1.8)	0.6	(0.6-1.6)	0.95	0.94	0.6	(0-1.6)	1.3	(0.8-1.8)	0.18	0.20	0.6	(0.3-1.2)	1.5	(0.3-2.0)	0.50	0.60
Blood leucocytes
Total count, 10^9/L (IQR)	6.8	(5.7-8.6)	6.9	(6.1-9.2)	0.54	0.86	7.1	(6.1-9.2)	6.6	(6.1-7.3)	0.39	0.42	6.6	(5.9-7.6)	8.0	(6.1-9.3)	0.15	0.10	7	(6.3-8.7)	6.8	(6.0-9.2)	0.74	0.51
* Kruskal Wallis rank sum test
† Kolmogorov-Smirnov test
