# Supplementary material for: Inflammatory cells and remodeling in bronchial biopsies from COPD patients and controls
Source: PLoS One. 2025 Jun 17;20(6):e0326267. doi: 10.1371/journal.pone.0326267 (PMC12173230; doi:10.1371/journal.pone.0326267)
Supplement: S3 Table — (XLSX) [file pone.0326267.s003.xlsx]

## Sheet: Suppl Table 3
Supplemental Table 3. Indices of inflammation and remodeling in COPD patients by smoking status.
	Ex (n=31)			Current (n=16)
	n	Median	IQR	n	Median	IQR	p*	p†
Inflammation
T-lymphocytes (CD3) in SM, cells/mm2	30	21	(10-55)	15	21	(5-53)	0.68	0.94
CD4 T-lymphocytes in SM, cells/mm2	31	3	(1-6)	14	3	(1-6)	0.64	1.00
CD8 T-lymphocytes in SM, cells/mm2	28	2	(1-8)	15	3	(1-5)	0.83	0.98
B-lymphocytes (CD20) in SM, cells/mm2	30	1	(0-1)	15	0	(0-0)	0.02	0.14
Macrophages (CD68) in SM, cells/mm2	28	19	(6-36)	14	19	(9-27)	0.73	0.60
Eosinophils (EG2) in SM, cells/mm2	30	11	(3-24)	15	7	(3-27)	0.95	1.00
Neutrophils (NE), 10^6 positive pixels/mm2	30	53	(31-168)	15	61	(24-114)	0.94	0.94
Remodeling
Thickness of lamina reticularis, µm	11	4	(3-4)	2	2	(2-3)	0.09	0.21
Mucus in the epithelium, 10^3 positive pixels/mm2	16	29	(12-62)	3	93	(60-165)	0.04	0.12
Smooth muscle (aSMA), area %	31	7	(3-13)	15	6	(3-8)	0.42	0.70
Microvessels, area %	31	6.1	(4.0-7.7)	16	4.9	(3.7-6.2)	0.15	0.20
BAL cell counts
Macrophages, % (IQR)	16	78.1	(60.0-82.9)	8	88.7	(79.1-93.0)	0.01	0.01
Lymphocytes, % (IQR)	16	13.0	(8.7-21-0)	8	8.8	(3.8-12.8)	0.10	0.44
Neutrophils, % (IQR)	16	10.2	(4.2-14.9)	8	2.4	(0.7-6.3)	0.02	0.07
Eosinophils, % (IQR)	16	0.6	(0-3-1.9)	8	1.2	(0.9-1.7)	0.44	0.14
Blood leucocytes
Total count, 10^9/L (IQR)	30	6.3	(5.6-7.7)	16	8.9	(7.0-9.9)	<0.01	0.01
Eosinophils, 10^9/L (IQR)	30	0.2	(0.1-0.3)	16	0.25	(0.1-0.3)	0.90	0.98
* Kruskal Wallis rank sum test
† Kolmogorov-Smirnov test
